# Supplementary material for: A visual questioning answering approach to enhance robot localization in indoor environments
Source: Front Neurorobot. 2023 Nov 27;17:1290584. doi: 10.3389/fnbot.2023.1290584 (PMC10711084; doi:10.3389/fnbot.2023.1290584)
Supplement: Supplementary file 1 [file Data_Sheet_1.ZIP]

Archive with 17 entries (11 files):
- rosbags/
- rosbags/mh_amcl/
- rosbags/mh_amcl/rosbag2_2023_07_25-17_16_12_0.db3
- rosbags/mh_amcl/metadata.yaml
- rosbags/ours/
- rosbags/ours/rosbag2_2023_07_25-14_59_31_0.db3
- rosbags/ours/metadata.yaml
- rosbags/nav2/
- rosbags/nav2/output.yaml
- rosbags/nav2/metadata.yaml
- rosbags/nav2/rosbag2_2023_07_25-11_28_58_0.db3
- rosbags/time_mh/
- rosbags/time_mh/metadata.yaml
- rosbags/time_mh/rosbag2_2023_07_25-18_09_58_0.db3
- rosbags/time_ours/
- rosbags/time_ours/metadata.yaml
- rosbags/time_ours/rosbag2_2023_07_25-18_20_31_0.db3
