# Supplementary material for: A visual questioning answering approach to enhance robot localization in indoor environments
Source: Front Neurorobot. 2023 Nov 27;17:1290584. doi: 10.3389/fnbot.2023.1290584 (PMC10711084; doi:10.3389/fnbot.2023.1290584)
Supplement: Supplementary file 1 [file Data_Sheet_1.ZIP › rosbags/mh_amcl/metadata.yaml]

rosbag2_bagfile_information:
  version: 5
  storage_identifier: sqlite3
  duration:
    nanoseconds: 110819668155
  starting_time:
    nanoseconds_since_epoch: 1690298172249797370
  message_count: 7390
  topics_with_message_count:
    - topic_metadata:
        name: /info
        type: mh_amcl_msgs/msg/Info
        serialization_format: cdr
        offered_qos_profiles: "- history: 1\n  depth: 1\n  reliability: 1\n  durability: 2\n  deadline:\n    sec: 9223372036\n    nsec: 854775807\n  lifespan:\n    sec: 9223372036\n    nsec: 854775807\n  liveliness: 1\n  liveliness_lease_duration:\n    sec: 9223372036\n    nsec: 854775807\n  avoid_ros_namespace_conventions: false"
      message_count: 3695
    - topic_metadata:
        name: /amcl_pose
        type: geometry_msgs/msg/PoseWithCovarianceStamped
        serialization_format: cdr
        offered_qos_profiles: "- history: 1\n  depth: 1\n  reliability: 1\n  durability: 2\n  deadline:\n    sec: 9223372036\n    nsec: 854775807\n  lifespan:\n    sec: 9223372036\n    nsec: 854775807\n  liveliness: 1\n  liveliness_lease_duration:\n    sec: 9223372036\n    nsec: 854775807\n  avoid_ros_namespace_conventions: false"
      message_count: 3695
  compression_format: ""
  compression_mode: ""
  relative_file_paths:
    - rosbag2_2023_07_25-17_16_12_0.db3
  files:
    - path: rosbag2_2023_07_25-17_16_12_0.db3
      starting_time:
        nanoseconds_since_epoch: 1690298172249797370
      duration:
        nanoseconds: 110819668155
      message_count: 7390
