# Supplementary material for: A visual questioning answering approach to enhance robot localization in indoor environments
Source: Front Neurorobot. 2023 Nov 27;17:1290584. doi: 10.3389/fnbot.2023.1290584 (PMC10711084; doi:10.3389/fnbot.2023.1290584)
Supplement: Supplementary file 1 [file Data_Sheet_1.ZIP › rosbags/nav2/output.yaml]

- uri: /output/bag1  # required
  storage_id: ""  # will use the default storage plugin, if unspecified
  max_bagfile_size: 0
  max_bagfile_duration: 0
  storage_preset_profile: ""
  storage_config_uri: ""
  all: false
  topics: []
  rmw_serialization_format: ""  # defaults to using the format of the input topic
  regex: ""
  exclude: ""
  compression_mode: ""
  compression_format: ""
  compression_queue_size: 1
  compression_threads: 0
  include_hidden_topics: false
  include_unpublished_topics: false
